# Supplementary material for: Long- and Short-Term Trends in Outpatient Attendance by Speciality in Japan: A Joinpoint Regression Analysis in the Context of the COVID-19 Pandemic
Source: Int J Environ Res Public Health. 2023 Dec 1;20(23):7133. doi: 10.3390/ijerph20237133 (PMC10705918; doi:10.3390/ijerph20237133)
Supplement: Supplementary file 1 [file ijerph-20-07133-s001.zip]

Archive with 1 entries (1 files):
- ijerph-2673708-SI.pdf
